# Supplementary material for: Expanded Genomic Sampling Refines Current Understanding of the Distribution and Evolution of Sulfur Metabolisms in the Desulfobulbales
Source: Front Microbiol. 2021 May 19;12:666052. doi: 10.3389/fmicb.2021.666052 (PMC8170396; doi:10.3389/fmicb.2021.666052)
Supplement: Supplementary Table 2 — AAI matrix of Desulfobulbales. [file Table_2.xls]

## Sheet: SupplementalTable2
	AUCV_d__Bacteria_p__Desulfobacterota_c__Desulfobulbia_o__Desulfobulbales_f__Desulfobulbaceae_g__Desulfobulbus_A_s__Desulfobulbus_A_japonicus	AUCW_d__Bacteria_p__Desulfobacterota_c__Desulfobulbia_o__Desulfobulbales_f__Desulfobulbaceae_g__Desulfobulbus_A_s__Desulfobulbus_A_mediterraneus	Desulfobulbus_alkaliphilus_DSM24258	Desulfobulbus_marinus_DSM2058	Desulfobulbus_oralis	Desulfobulbus_propionicus_DSM2032	Desulfobulbus_rhabdoformis_DSM8777	Desulfocapsa_sulfexigens_DSM10523	Desulfocapsa_thiozymogenes	Desulfopila_inferna_DSM19738	Desulfoprunum_benzoelyticum_DSM28570	Desulforhopalus_vacuolatus_DSM9700	Desulfotalea_psychrophila	FNJI_d__Bacteria_p__Desulfobacterota_c__Desulfobulbia_o__Desulfobulbales_f__Desulfocapsaceae_g__Desulforhopalus_s__Desulforhopalus_singaporensis	FQXS_d__Bacteria_p__Desulfobacterota_c__Desulfobulbia_o__Desulfobulbales_f__Desulfocapsaceae_g__Desulfofustis_s__Desulfofustis_glycolicus	FRFE_d__Bacteria_p__Desulfobacterota_c__Desulfobulbia_o__Desulfobulbales_f__Desulfocapsaceae_g__Desulfopila_s__Desulfopila_aestuarii	JHZB_d__Bacteria_p__Desulfobacterota_c__Desulfobulbia_o__Desulfobulbales_f__Desulfobulbaceae_g__Desulfobulbus_s__Desulfobulbus_elongatus
AUCV_d__Bacteria_p__Desulfobacterota_c__Desulfobulbia_o__Desulfobulbales_f__Desulfobulbaceae_g__Desulfobulbus_A_s__Desulfobulbus_A_japonicus	0	0.368852	0.411586	0.367653	0.464369	0.393767	0.39602	0.47559	0.479813	0.482166	0.477391	0.493567	0.494212	0.475793	0.480484	0.469691	0.403764
AUCW_d__Bacteria_p__Desulfobacterota_c__Desulfobulbia_o__Desulfobulbales_f__Desulfobulbaceae_g__Desulfobulbus_A_s__Desulfobulbus_A_mediterraneus	0.368852	0	0.394699	0.318865	0.452204	0.374197	0.393763	0.467713	0.472344	0.468742	0.467432	0.495453	0.476707	0.46509	0.472813	0.461652	0.386441
Desulfobulbus_alkaliphilus_DSM24258	0.411586	0.394699	0	0.405043	0.428714	0.313447	0.361597	0.475892	0.46893	0.48293	0.461437	0.501612	0.501853	0.488865	0.473454	0.475133	0.32952
Desulfobulbus_marinus_DSM2058	0.367653	0.318865	0.405043	0	0.460155	0.387223	0.399107	0.468423	0.480219	0.472244	0.471754	0.48361	0.478267	0.469888	0.473976	0.457451	0.399311
Desulfobulbus_oralis	0.464369	0.452204	0.428714	0.460155	0	0.416958	0.437469	0.50457	0.494651	0.512576	0.491652	0.514923	0.515227	0.51401	0.498376	0.505507	0.417974
Desulfobulbus_propionicus_DSM2032	0.393767	0.374197	0.313447	0.387223	0.416958	0	0.296318	0.467103	0.455789	0.473118	0.444305	0.491305	0.488738	0.474566	0.467643	0.459555	0.247266
Desulfobulbus_rhabdoformis_DSM8777	0.39602	0.393763	0.361597	0.399107	0.437469	0.296318	0	0.470183	0.469374	0.482968	0.460934	0.489977	0.493767	0.480345	0.459709	0.470194	0.323726
Desulfocapsa_sulfexigens_DSM10523	0.47559	0.467713	0.475892	0.468423	0.50457	0.467103	0.470183	0	0.396543	0.445514	0.440283	0.473654	0.459282	0.448337	0.451037	0.440606	0.476945
Desulfocapsa_thiozymogenes	0.479813	0.472344	0.46893	0.480219	0.494651	0.455789	0.469374	0.396543	0	0.447785	0.427936	0.483522	0.469074	0.45906	0.45339	0.444432	0.462866
Desulfopila_inferna_DSM19738	0.482166	0.468742	0.48293	0.472244	0.512576	0.473118	0.482968	0.445514	0.447785	0	0.418075	0.467948	0.450431	0.412672	0.419987	0.401084	0.477374
Desulfoprunum_benzoelyticum_DSM28570	0.477391	0.467432	0.461437	0.471754	0.491652	0.444305	0.460934	0.440283	0.427936	0.418075	0	0.463556	0.450057	0.412691	0.411206	0.389223	0.451949
Desulforhopalus_vacuolatus_DSM9700	0.493567	0.495453	0.501612	0.48361	0.514923	0.491305	0.489977	0.473654	0.483522	0.467948	0.463556	0	0.461694	0.429514	0.474839	0.453776	0.495702
Desulfotalea_psychrophila	0.494212	0.476707	0.501853	0.478267	0.515227	0.488738	0.493767	0.459282	0.469074	0.450431	0.450057	0.461694	0	0.448688	0.463334	0.438006	0.499339
FNJI_d__Bacteria_p__Desulfobacterota_c__Desulfobulbia_o__Desulfobulbales_f__Desulfocapsaceae_g__Desulforhopalus_s__Desulforhopalus_singaporensis	0.475793	0.46509	0.488865	0.469888	0.51401	0.474566	0.480345	0.448337	0.45906	0.412672	0.412691	0.429514	0.448688	0	0.437601	0.398344	0.481408
FQXS_d__Bacteria_p__Desulfobacterota_c__Desulfobulbia_o__Desulfobulbales_f__Desulfocapsaceae_g__Desulfofustis_s__Desulfofustis_glycolicus	0.480484	0.472813	0.473454	0.473976	0.498376	0.467643	0.459709	0.451037	0.45339	0.419987	0.411206	0.474839	0.463334	0.437601	0	0.420769	0.470682
FRFE_d__Bacteria_p__Desulfobacterota_c__Desulfobulbia_o__Desulfobulbales_f__Desulfocapsaceae_g__Desulfopila_s__Desulfopila_aestuarii	0.469691	0.461652	0.475133	0.457451	0.505507	0.459555	0.470194	0.440606	0.444432	0.401084	0.389223	0.453776	0.438006	0.398344	0.420769	0	0.465375
JHZB_d__Bacteria_p__Desulfobacterota_c__Desulfobulbia_o__Desulfobulbales_f__Desulfobulbaceae_g__Desulfobulbus_s__Desulfobulbus_elongatus	0.403764	0.386441	0.32952	0.399311	0.417974	0.247266	0.323726	0.476945	0.462866	0.477374	0.451949	0.495702	0.499339	0.481408	0.470682	0.465375	0
